# Supplementary material for: Cionin, a vertebrate cholecystokinin/gastrin homolog, induces ovulation in the ascidian Ciona intestinalis type A
Source: Sci Rep. 2021 May 25;11:10911. doi: 10.1038/s41598-021-90295-3 (PMC8149874; doi:10.1038/s41598-021-90295-3)
Supplement: Supplementary file 3 — Supplementary Data 1. [file 41598_2021_90295_MOESM3_ESM.xlsx]

## Sheet: Experimental data
	Before incubation
	Control01					Control02					Control03					Cionin01					Cionin02					Cionin03					Nonsulfated cionin01					Nonsulfated cionin02					Nonsulfated cionin03
	Follicle No.	Major size (μm)	Ovulation	GVBD		Follicle No.	Major size (μm)	Ovulation	GVBD		Follicle No.	Major size (μm)	Ovulation	GVBD		Follicle No.	Major size (μm)	Ovulation	GVBD		Follicle No.	Major size (μm)	Ovulation	GVBD		Follicle No.	Major size (μm)	Ovulation	GVBD		Follicle No.	Major size (μm)	Ovulation	GVBD		Follicle No.	Major size (μm)	Ovulation	GVBD		Follicle No.	Major size (μm)	Ovulation	GVBD
	1	185.714	-	-		1	166.237	-	-		1	172.739	-	-		1	181.484	-	-		1	159.718	-	-		1	171.447	-	-		1	186.991	-	-		1	179.253	-	-		1	187.155	-	-				Control
	2	186.402	-	-		2	190.057	-	-		2	186.359	-	-		2	198.589	-	-		2	193.138	-	-		2	179.219	-	-		2	166.238	-	-		2	177.923	-	-		2	179.334	-	-				Control01	Control02
	3	164.918	-	-		3	166.277	-	-		3	168.82	-	-		3	163.639	-	-		3	189.624	-	-		3	181.476	-	-		3	175.817	-	-		3	185.74	-	-		3	172.739	-	-			Average size (um)	182.883	183.474
	4	171.428	-	-		4	199.213	-	-		4	168.844	-	-		4	176.653	-	-		4	190.386	-	-		4	172.707	-	-		4	179.728	-	-		4	168.198	-	-		4	184.426	-	-			SD	10.8523	9.16874
	5	174.047	-	-		5	170.131	-	-		5	172.696	-	-		5	188.571	-	-		5	171.448	-	-		5	174.049	-	-		5	185.075	-	-		5	175.252	-	-		5	174.049	-	-
	6	181.835	-	-		6	174.025	-	-		6	177.288	-	-		6	180.569	-	-		6	175.299	-	x		6	166.676	-	-		6	168.859	-	-		6	161.093	-	-		6	177.933	-	-
	7	176.62	-	-		7	179.483	-	-		7	184.38	-	-		7	170.267	-	-		7	182.52	-	-		7	179.215	-	-		7	178.017	-	-		7	177.935	-	-		7	170.146	-	-
	8	177.935	-	-		8	192.237	-	-		8	175.953	-	-		8	175.33	-	-		8	168.14	-	-		8	158.497	-	-		8	181.794	-	-		8	174.017	-	-		8	172.783	-	-
	9	179.219	-	-		9	168.831	-	-		9	176.604	-	-		9	164.933	-	-		9	166.223	-	-		9	172.696	-	-		9	161.046	-	-		9	180.567	-	-		9	176.653	-	-
	10	167.561	-	-		10	176.653	-	-		10	189.939	-	-		10	189.615	-	-		10	166.228	-	-		10	179.71	-	-		10	168.82	-	-		10	167.51	-	-		10	157.217	-	-
	11	168.852	-	-		11	180.553	-	-		11	184.424	-	-		11	174.689	-	x		11	171.433	-	-		11	174.252	-	-		11	176.638	-	-		11	174.052	-	-		11	193.569	-	-
	12	182.134	-	-		12	179.232	-	-		12	162.392	-	-		12	177.903	-	-		12	183.096	-	-		12	168.111	-	-		12	178.701	-	-		12	168.171	-	-		12	144.149	-	-
	13	161.105	-	-		13	185.731	-	-		13	177.962	-	-		13	181.86	-	-		13	183.39	-	-		13	177.845	-	x		13	184.38	-	-		13	164.918	-	-		13	171.439	-	-
	14	171.44	-	-		14	185.749	-	-		14	183.154	-	-		14	195.791	-	-		14	164.946	-	-		14	189.605	-	-		14	189.897	-	-		14	176.644	-	-		14	167.543	-	-
	15	176.62	-	-		15	177.933	-	-		15	176.637	-	-		15	173.432	-	-		15	184.38	-	-		15	176.643	-	-		15	177.258	-	-		15	174.049	-	-		15	181.211	-	-
	16	173.742	-	-		16	180.553	-	-		16	161.017	-	-		16	177.903	-	-		16	170.133	-	-		16	181.84	-	-		16	189.024	-	-		16	175.391	-	-		16	185.753	-	-
	17	178.564	-	-		17	162.359	-	-		17	167.543	-	-							17	171.465	-	-		17	177.903	-	-		17	187.75	-	x		17	186.785	-	-		17	170.135	-	-
	18	168.852	-	-		18	180.553	-	-		18	177.92	-	-												18	185.695	-	-		18	187.034	-	-		18	170.154	-	-		18	183.884	-	-
	Average size	174.833				Average size	178.656				Average size	175.815				Average size	179.452				Average size	175.975				Average size	175.977				Average size	179.059				Average size	174.314				Average size	175.007
	SD	7.0287				SD	9.75417				SD	8.0762				SD	9.8812				SD	10.1279				SD	7.23534				SD	8.43592				SD	6.79631				SD	11.4766
	Control04					Control05					Control06					Cionin04					Cionin05					Cionin06					Nonsulfated cionin04					Nonsulfated cionin05					Nonsulfated cionin06
	Follicle No.	Major size (μm)	Ovulation	GVBD		Follicle No.	Major size (μm)	Ovulation	GVBD		Follicle No.	Major size (μm)	Ovulation	GVBD		Follicle No.	Major size (μm)	Ovulation	GVBD		Follicle No.	Major size (μm)	Ovulation	GVBD		Follicle No.	Major size (μm)	Ovulation	GVBD		Follicle No.	Major size (μm)	Ovulation	GVBD		Follicle No.	Major size (μm)	Ovulation	GVBD		Follicle No.	Major size (μm)	Ovulation	GVBD
	1	205.701	-	-		1	188.438	-	-		1	189.07	-	-		1	189.637	-	-		1	184.422	-	-		1	192.234	-	-		1	180.322	-	-		1	174.717	-	-		1	193.509	-	-
	2	193.078	-	-		2	201.31	-	-		2	185.745	-	-		2	190.969	-	-		2	187.68	-	x		2	177.896	-	-		2	185.717	-	-		2	171.455	-	-		2	192.907	-	-
	3	185.125	-	-		3	197.436	-	-		3	185.598	-	-		3	188.872	-	-		3	181.961	-	-		3	187.016	-	-		3	188.234	-	-		3	185.798	-	-		3	175.331	-	x
	4	188.313	-	-		4	175.983	-	-		4	189.527	-	-		4	181.835	-	-		4	192.949	-	-		4	183.153	-	-		4	181.835	-	-		4	189.642	-	-		4	167.525	-	x
	5	192.941	-	-		5	177.949	-	-		5	196.942	-	-		5	177.935	-	-		5	189.63	-	x		5	187.243	-	-		5	180.732	-	-		5	189.495	-	-		5	176.014	-	-
	6	170.087	-	-		6	171.476	-	-		6	187.032	-	-		6	190.82	-	-		6	197.43	-	x		6	184.411	-	-		6	170.815	-	-		6	187.03	-	-		6	174.047	-	-
	7	192.139	-	-		7	188.313	-	-		7	189.904	-	x		7	177.933	-	-		7	202.314	-	-		7	181.237	-	-		7	179.257	-	-		7	198.742	-	-		7	180.531	-	-
	8	196.113	-	-		8	185.753	-	-		8	187.03	-	-		8	191.937	-	-		8	181.845	-	-		8	185.724	-	-		8	181.807	-	-		8	194.825	-	-		8	187.71	-	x
	9	191.547	-	-		9	187.024	-	-		9	199.724	-	-		9	199.968	-	-		9	184.437	-	-		9	187.032	-	-		9	171.455	-	-		9	183.455	-	-		9	185.736	-	-				Control
	10	179.073	-	-		10	188.305	-	-		10	192.858	-	-		10	189.611	-	-		10	175.331	-	-		10	173.432	-	-		10	189.615	-	-		10	181.858	-	-		10	183.143	-	-				Control01	Control02
	11	181.809	-	-		11	192.217	-	x		11	194.788	-	-		11	188.62	-	-		11	189.163	-	-		11	195.098	-	-		11	198.708	-	-		11	181.809	-	-		11	177.962	-	-			Ovulation rate	0.0555556	0.166667
	12	191.574	-	-		12	183.147	-	-		12	183.143	-	-		12	177.923	-	-		12	181.845	-	-		12	179.237	-	-		12	187.958	-	-		12	189.615	-	-		12	193.487	-	-			GVBD rate	0.111111	0.0555556
	13	204.322	-	-		13	191.595	-	-		13	188.915	-	-		13	196.657	-	-		13	183.808	-	-		13	185.536	-	-		13	190.969	-	-		13	179.266	-	-		13	183.154	-	-
	14	181.809	-	-		14	183.153	-	-		14	193.597	-	-		14	184.422	-	-		14	192.207	-	x		14	183.07	-	-		14	174.047	-	-		14	166.228	-	-		14	186.234	-	-				Ovulation rate
	15	196.902	-	-		15	189.011	-	-		15	187.03	-	-		15	189.605	-	-		15	192.261	-	-		15	179.266	-	-		15	190.327	-	-		15	183.143	-	-		15	181.845	-	-				Control	Cionin
	16	188.324	-	-		16	185.724	-	-		16	168.852	-	-		16	198.706	-	x		16	191.586	-	-		16	194.803	-	-		16	184.38	-	-		16	198.7	-	-		16	196.93	-	-			Average rate	0.092037	0.378581
	17	192.188	-	-		17	185.724	-	-		17	181.86	-	-		17	185.446	-	-		17	186.994	-	-		17	176.611	-	-		17	188.31	-	x		17	182.512	-	-		17	189.945	-	-			SD	0.0594799	0.135053
	18	187.113	-	-		18	194.801	-	-		18	184.555	-	-		18	197.488	-	-		18	198.7	-	-		18	187.009	-	-		18	180.522	-	-		18	179.238	-	-		18	192.901	-	-			SE	0.0242826	0.0551353
	19	193.514	-	-		19	176.515	-	-		19	187.468	-	-		19	190.492	-	-		19	185.738	-	-		19	192.234	-	-		19	188.317	-	-		19	193.188	-	x		19	196.638	-	-
	20	175.026	-	-		20	187.327	-	-		20	192.863	-	x		20	181.807	-	-		20	194.803	-	-		20	180.516	-	-		20	175.331	-	-		20	191.574	-	-		20	174.083	-	-
	21	199.229	-	-		21	188.324	-	-		21	183.192	-	-		21	176.644	-	-		21	192.245	-	-		21	188.935	-	-		21	184.765	-	-		21	190.88	-	-		21	182.159	-	-
	22	189.637	-	-		22	193.52	-	-		22	177.783	-	-		22	184.411	-	-		22	183.947	-	-		22	177.955	-	-		22	174.053	-	-		22	174.052	-	-		22	188.818	-	-
	23	170.147	-	-		23	193.549	-	-		23	200.052	-	-		23	175.331	-	-		23	177.903	-	-		23	187.009	-	-		23	185.681	-	-		23	196.764	-	-		23	201.323	-	-
	24	188.376	-	-		24	189.054	-	-		24	199.943	-	-		24	184.985	-	-		24	199.987	-	-		24	181.866	-	-		24	179.217	-	-		24	184.422	-	-		24	177.293	-	-
						25	177.944	-	-							25	183.922	-	-		25	182.152	-	-		25	168.862	-	-		25	183.111	-	-		25	188.833	-	-		25	184.409	-	-
	Average size	178.703				Average size	179.507				Average size	179.001				Average size	179.919				Average size	179.296				Average size	176.626				Average size	177.468				Average size	176.8				Average size	176.894
	SD	9.20195				SD	7.05486				SD	7.25073				SD	6.99746				SD	6.96116				SD	6.42978				SD	6.727				SD	8.39828				SD	8.50208
	After 24h incubation
	Because ovulated follicles move freely and are difficult to be linked with follicle numbers, ovulated follicles are counted in a new table.
	Follicles which ovulated or underwent GVBD are excluded from the calculation of rates.
	Control01					Control02					Control03					Cionin01					Cionin02					Cionin03					Nonsulfated cionin01					Nonsulfated cionin02					Nonsulfated cionin03
	Follicle No.	Major size (μm)	Ovulation	GVBD		Follicle No.	Major size (μm)	Ovulation	GVBD		Follicle No.	Major size (μm)	Ovulation	GVBD		Follicle No.	Major size (μm)	Ovulation	GVBD		Follicle No.	Major size (μm)	Ovulation	GVBD		Follicle No.	Major size (μm)	Ovulation	GVBD		Follicle No.	Major size (μm)	Ovulation	GVBD		Follicle No.	Major size (μm)	Ovulation	GVBD		Follicle No.	Major size (μm)	Ovulation	GVBD
	1	185.714	-	-		1	166.237	-	x		1	172.739	-	-		1	181.484	-	-		1	159.718	-	-		1	171.447	-	-		1	186.991	x			1	179.253	-	-		1	187.155	-	-
	2	186.402	-	x		2	190.057	-	-		2	186.359	x			2	198.589	x			2	193.138	-	-		2	179.219	-	-		2	166.238	-	-		2	177.923	-	-		2	179.334	-	-
	3	164.918	-	-		3	166.277	-	-		3	168.82	-	-		3	163.639	-	-		3	189.624	x			3	181.476	-	x		3	175.817	-	-		3	185.74	x			3	172.739	x
	4	171.428	-	-		4	199.213	-	-		4	168.844	-	-		4	176.653	x			4	190.386	x			4	172.707	-	-		4	179.728	-	-		4	168.198	-	-		4	184.426	x
	5	174.047	-	-		5	170.131	-	-		5	172.696	-	-		5	188.571	-	-		5	171.448	-	-		5	174.049	-	-		5	185.075	-	-		5	175.252	-	-		5	174.049	-	-
	6	181.835	-	-		6	174.025	-	-		6	177.288	-	-		6	180.569	x			6	175.299	x	excluded		6	166.676	-	-		6	168.859	-	-		6	161.093	-	-		6	177.933	-	-
	7	176.62	-	-		7	179.483	-	-		7	184.38	x			7	170.267	x			7	182.52	x			7	179.215	-	-		7	178.017	-	-		7	177.935	-	-		7	170.146	-	x
	8	177.935	-	-		8	192.237	x			8	175.953	-	-		8	175.33	-	-		8	168.14	x			8	158.497	x			8	181.794	-	x		8	174.017	-	-		8	172.783	-	-
	9	179.219	-	-		9	168.831	-	-		9	176.604	-	-		9	164.933	-	-		9	166.223	-	x		9	172.696	-	-		9	161.046	-	-		9	180.567	x			9	176.653	-	-
	10	167.561	-	-		10	176.653	x			10	189.939	-	-		10	189.615	x			10	166.228	-	-		10	179.71	-	-		10	168.82	-	-		10	167.51	-	-		10	157.217	-	-
	11	168.852	-	-		11	180.553	-	-		11	184.424	x			11	174.689	-	excluded		11	171.433	-	-		11	174.252	-	-		11	176.638	-	-		11	174.052	-	-		11	193.569	x
	12	182.134	-	-		12	179.232	-	-		12	162.392	-	-		12	177.903	x			12	183.096	-	-		12	168.111	-	-		12	178.701	-	-		12	168.171	-	-		12	144.149	-	-
	13	161.105	-	-		13	185.731	-	-		13	177.962	-	-		13	181.86	-	-		13	183.39	x	-		13	177.845	-	excluded		13	184.38	-	-		13	164.918	-	-		13	171.439	-	-
	14	171.44	-	-		14	185.749	-	-		14	183.154	-	-		14	195.791	x			14	164.946	-	-		14	189.605	x			14	189.897	-	-		14	176.644	-	-		14	167.543	x
	15	176.62	-	x		15	177.933	-	-		15	176.637	-	-		15	173.432	-	-		15	184.38	x			15	176.643	x			15	177.258	-	-		15	174.049	-	-		15	181.211	-	-
	16	173.742	-	-		16	180.553	x			16	161.017	-	-		16	177.903	-	-		16	170.133	-	x		16	181.84	-	-		16	189.024	-	-		16	175.391	-	-		16	185.753	x
	17	178.564	x	-		17	162.359	-	-		17	167.543	-	-							17	171.465	-	x		17	177.903	-	x		17	187.75	-	excluded		17	186.785	-	-		17	170.135	-	-
	18	168.852	-	-		18	180.553	-	-		18	177.92	-	-												18	185.695	x			18	187.034	-	-		18	170.154	-	-		18	183.884	-	-
	Rate		0.0555556	0.111111		Rate		0.166667	0.0555556		Rate		0.166667	0		Rate		0.4375	0		Rate		0.411765	0.176471		Rate		0.222222	0.166667		Rate		0.0555556	0.0555556		Rate		0.111111	0		Rate		0.277778	0.0555556
	Ovulated follicle			GVBD		Ovulated follicle			GVBD		Ovulated follicle			GVBD		Ovulated follicle			GVBD		Ovulated follicle			GVBD		Ovulated follicle			GVBD		Ovulated follicle			GVBD		Ovulated follicle			GVBD		Ovulated follicle			GVBD
	1			-		1			-		1			-		1			-		1			-		1			-		1			-		1			-		1			-
						2			-		2			-		2			-		2			x		2			x							2			-		2			-
						3			-		3			-		3			-		3			-		3			-												3			-
																4			-		4			-		4			-												4			-
																5			-		5			-																	5			-
																6			-		6			-
																7			-		7			-
																					GVBD of No. 6 follicle (corresponding to the ovulated follicle No. 2) was excluded.
	Control04					Control05					Control06					Cionin04					Cionin05					Cionin06					Nonsulfated cionin04					Nonsulfated cionin05					Nonsulfated cionin06
	Follicle No.	Major size (μm)	Ovulation	GVBD		Follicle No.	Major size (μm)	Ovulation	GVBD		Follicle No.	Major size (μm)	Ovulation	GVBD		Follicle No.	Major size (μm)	Ovulation	GVBD		Follicle No.	Major size (μm)	Ovulation	GVBD		Follicle No.	Major size (μm)	Ovulation	GVBD		Follicle No.	Major size (μm)	Ovulation	GVBD		Follicle No.	Major size (μm)	Ovulation	GVBD		Follicle No.	Major size (μm)	Ovulation	GVBD
	1	205.701	-	-		1	188.438	-	-		1	189.07	-	x		1	189.637	-	-		1	184.422	-	-		1	192.234	-	-		1	180.322	-	-		1	174.717	-	-		1	193.509	-	-
	2	193.078	-	-		2	201.31	x			2	185.745	-	-		2	190.969	x			2	187.68	-	excluded		2	177.896	x			2	185.717	-	-		2	171.455	x	-		2	192.907	x
	3	185.125	-	-		3	197.436	-	-		3	185.598	-	-		3	188.872	x			3	181.961	-	-		3	187.016	x			3	188.234	x	-		3	185.798	-	-		3	175.331	-	excluded
	4	188.313	-	-		4	175.983	-	-		4	189.527	-	-		4	181.835	-	-		4	192.949	x			4	183.153	-	-		4	181.835	x	-		4	189.642	x	-		4	167.525	x	excluded
	5	192.941	-	-		5	177.949	-	-		5	196.942	-	x		5	177.935	-	-		5	189.63	-	excluded		5	187.243	x			5	180.732	-	-		5	189.495	x	-		5	176.014	x
	6	170.087	-	-		6	171.476	-	-		6	187.032	x			6	190.82	-	-		6	197.43	-	excluded		6	184.411	-	x		6	170.815	x			6	187.03	-	-		6	174.047	x
	7	192.139	-	-		7	188.313	-	-		7	189.904	-	excluded		7	177.933	-	-		7	202.314	-	-		7	181.237	x			7	179.257	-	-		7	198.742	-	-		7	180.531	-	-
	8	196.113	-	-		8	185.753	-	-		8	187.03	-	-		8	191.937	x			8	181.845	-	-		8	185.724	x			8	181.807	x			8	194.825	-	-		8	187.71	-	excluded
	9	191.547	-	-		9	187.024	-	-		9	199.724	-	-		9	199.968	-	-		9	184.437	-	x		9	187.032	-	-		9	171.455	x	-		9	183.455	-	-		9	185.736	-	-
	10	179.073	-	-		10	188.305	-	-		10	192.858	-	-		10	189.611	-	-		10	175.331	-	x		10	173.432	-	-		10	189.615	-	-		10	181.858	-	-		10	183.143	-	x
	11	181.809	-	-		11	192.217	-	excluded		11	194.788	-	-		11	188.62	x			11	189.163	-	-		11	195.098	x			11	198.708	-	-		11	181.809	-	-		11	177.962	-	-
	12	191.574	-	-		12	183.147	-	-		12	183.143	-	-		12	177.923	-	-		12	181.845	x			12	179.237	x			12	187.958	-	-		12	189.615	-	-		12	193.487	-	-
	13	204.322	-	-		13	191.595	-	x		13	188.915	-	-		13	196.657	x			13	183.808	-	-		13	185.536	x			13	190.969	-	-		13	179.266	x			13	183.154	-	-
	14	181.809	-	-		14	183.153	-	-		14	193.597	-	-		14	184.422	-	-		14	192.207	-	excluded		14	183.07	-	-		14	174.047	-	-		14	166.228	-	-		14	186.234	-	-
	15	196.902	-	-		15	189.011	x			15	187.03	-	-		15	189.605	-	x		15	192.261	-	-		15	179.266	-	-		15	190.327	-	-		15	183.143	-	-		15	181.845	-	-
	16	188.324	-	-		16	185.724	-	-		16	168.852	-	-		16	198.706	x	excluded		16	191.586	x			16	194.803	-	-		16	184.38	-	-		16	198.7	-	-		16	196.93	-	-
	17	192.188	-	-		17	185.724	-	-		17	181.86	-	-		17	185.446	x			17	186.994	x			17	176.611	x			17	188.31	-	excluded		17	182.512	-	-		17	189.945	-	-
	18	187.113	-	-		18	194.801	-	-		18	184.555	-	-		18	197.488	-	-		18	198.7	-	-		18	187.009	x			18	180.522	x	-		18	179.238	-	-		18	192.901	-	-
	19	193.514	-	-		19	176.515	-	-		19	187.468	-	-		19	190.492	x			19	185.738	-	-		19	192.234	-	-		19	188.317	-	-		19	193.188	-	excluded		19	196.638	-	-
	20	175.026	-	-		20	187.327	-	-		20	192.863	-	excluded		20	181.807	x			20	194.803	-	-		20	180.516	x			20	175.331	-	-		20	191.574	-	-		20	174.083	-	-
	21	199.229	x	-		21	188.324	-	-		21	183.192	-	-		21	176.644	-	-		21	192.245	x			21	188.935	-	-		21	184.765	-	-		21	190.88	-	-		21	182.159	-	-
	22	189.637	-	-		22	193.52	-	-		22	177.783	-	-		22	184.411	x			22	183.947	-	-		22	177.955	x			22	174.053	-	-		22	174.052	x			22	188.818	x
	23	170.147	-	-		23	193.549	-	-		23	200.052	-	-		23	175.331	-	-		23	177.903	-	-		23	187.009	-	-		23	185.681	-	-		23	196.764	-	-		23	201.323	x
	24	188.376	-	-		24	189.054	-	-		24	199.943	-	-		24	184.985	x			24	199.987	-	-		24	181.866	-	-		24	179.217	-	-		24	184.422	-	-		24	177.293	-	-
						25	177.944	-	-							25	183.922	x			25	182.152	-	-		25	168.862	x			25	183.111	-	-		25	188.833	-	-		25	184.409	-	-
	Rate		0.0416667	0		Rate		0.08	0.04		Rate		0.0416667	0.0833333		Rate		0.48	0.04		Rate		0.2	0.12		Rate		0.52	0.08		Rate		0.24	0		Rate		0.2	0		Rate		0.24	0.04
	Ovulated follicle			GVBD		Ovulated follicle			GVBD		Ovulated follicle			GVBD		Ovulated follicle			GVBD		Ovulated follicle			GVBD		Ovulated follicle			GVBD		Ovulated follicle			GVBD		Ovulated follicle			GVBD		Ovulated follicle			GVBD
	1			-		1			-		1			-		1			-		1					1			-		1			-		1			-		1			-
						2			-							2			-		2					2			x		2			-		2			-		2			-
																3			-		3					3			-												3			-
																4			-		4					4			-												4			-
																5			-		5			x		5			-												5			-
																6			-							6			-
																7			-							7			-
																8			x							8			-
																9			-							9			-
																10			-							10			-
																11			-							11			-
																12			-							12			-
																GVBD of No. 16 follicle (corresponding to the ovulated follicle No. 8) was excluded.										13			-
[truncated: 16 more columns]

## Sheet: Ovulation rate ANOVA Tukey
	Control						Cionin						Nonsulfated cionin
Data for statistics	0.0555556	0.166667	0.166667	0.0416667	0.08	0.0416667	0.4375	0.411765	0.222222	0.48	0.2	0.52	0.0555556	0.111111	0.277778	0.24	0.2	0.24
Levene's Test for Homogeneity of Variance (center = mean)
	Df	F value	Pr(>F)
group	2	3.2831	0.06567
	15
Analysis of Variance Table
Response: vx
	Df	Sum Sq	Mean Sq	F value	Pr(>F)
fx	2	0.25549	0.12775	13.129	0.0005062	***
Residuals	15	0.14595	0.00973
---
Signif. codes: ‘***’ 0.001 ‘**’ 0.01 ‘*’ 0.05
Tukey multiple comparisons of means
95% family-wise confidence level
Fit: aov(formula = vx ~ fx)
$fx
	diff	lwr	upr	p adj
Control-Cionin	-0.28654	-0.434466	-0.138614	0.0004125	**
Nonsulfated cionin-Cionin	-0.191172	-0.339098	-0.0432453	0.0113344	*
Nonsulfated cionin-Control	0.0953683	-0.052558	0.243295	0.246888
Signif. codes: ‘**’ 0.01 ‘*’ 0.05

## Sheet: GVBD rate ANOVA Tukey
	Control						Cionin					Nonsulfated cionin
Data for statistics	0.111111	0.0555556	0	0	0.04	0.0833333	0	0.176471	0.166667	0.04	0.12	0.08	0.0555556	0	0.0555556	0	0	0.04
Levene's Test for Homogeneity of Variance (center = mean)
	Df	F value	Pr(>F)
group	2	3.1049	0.07441
	15
Analysis of Variance Table
Response: vx
	Df	Sum Sq	Mean Sq	F value	Pr(>F)
fx	2	0.016214	0.0081072	3.1527	0.07195
Residuals	15	0.038572	0.0025715
Tukey multiple comparisons of means
95% family-wise confidence level
Fit: aov(formula = vx ~ fx)
$fx
	diff	lwr	upr	p adj
Control-Cionin	-0.0488567	-0.124904	0.0271904	0.249083
Nonsulfated cionin-Cionin	-0.0720033	-0.14805	0.00404373	0.0647539
Nonsulfated cionin-Control	-0.0231467	-0.0991937	0.0529004	0.714296

## Sheet: Kolmogorov-Smirnov test
	Control
	One-sample Kolmogorov-Smirnov test
	data: vx
	D = 0.24823, p-value = 0.7766
	alternative hypothesis: two-sided
	Cionin
	One-sample Kolmogorov-Smirnov test
	data: vx
	D = 0.26407, p-value = 0.7108
	alternative hypothesis: two-sided
	Nonsulfated cionin
	One-sample Kolmogorov-Smirnov test
	data: vx
	D = 0.22907, p-value = 0.8486
	alternative hypothesis: two-sided
